# Supplementary material for: Whole-Genome Comparison of Two Campylobacter jejuni Isolates of the Same Sequence Type Reveals Multiple Loci of Different Ancestral Lineage
Source: PLoS One. 2011 Nov 11;6(11):e27121. doi: 10.1371/journal.pone.0027121 (PMC3214069; doi:10.1371/journal.pone.0027121)
Supplement: Table S2 — MLST profiles for the C. jejuni strains. (XLSX) [file pone.0027121.s010.xlsx]

## Sheet: Sheet1
Suppl. Table S2: MLST profiles for the C. jejuni strains
						MLST housekeeping gene alleles
Genome	Locus ID	GenBank	NCBI Genome Project ID	ST	CC	asp	gln	glt	gly	glmM	tkt	atpA
P110b	NZ_AEIO00000000	AEIO00000000	52015	474	48	2	4	1	2	2	1	5
H22082	NZ_AEIP00000000	AEIP00000000	52017	474	48	2	4	1	2	2	1	5
CJJ84-25	NZ_AANT00000000	AANT00000000	16367	21	21	2	1	1	3	2	1	5
CJJCF93-6	NZ_AANJ00000000	AANJ00000000	16265	883	21	2	17	2	3	2	1	5
AL111168	NC_002163	AL111168	8	43	21	2	1	5	3	4	1	5
RM1221	NC_003912	CP000025	303	354	354	8	10	2	2	11	12	6
CJJHB9313	NZ_AANQ00000000	AANQ00000000	16267	22	22	1	3	6	4	3	3	3
81-176	NC_008787	CP000538	16135	604	42	1	2	3	27	5	9	3
81116	NC_009839	CP000814	17953	267	283	4	7	40	4	42	51	1
269.97	NC_009707	CP000768	17163	1845	nd	63	164	183	188	27	266	18
260.94	NZ_AANK00000000	AANK00000000	16229	362	362	1	2	49	4	11	66	8
CG8421	NZ_ABGQ00000000	ABGQ00000000	21037	1919	52	9	2	2	10	10	3	5
CG8486	NZ_AASY00000000	AASY00000000	17055	2943	574	7	53	27	15	11	3	3
The sequences used for MLST were extracted from the contigs for the reference genomes, and the allele profile was found by searching the sequences in the Campylobacter PubMLST database.
