# Supplementary material for: Whole-Genome Comparison of Two Campylobacter jejuni Isolates of the Same Sequence Type Reveals Multiple Loci of Different Ancestral Lineage
Source: PLoS One. 2011 Nov 11;6(11):e27121. doi: 10.1371/journal.pone.0027121 (PMC3214069; doi:10.1371/journal.pone.0027121)
Supplement: Table S5 — Details of the 672 SNP differences found within 83 genes between the ST474 strains P110b and H22082. (XLSX) [file pone.0027121.s013.xlsx]

## Sheet: Sheet1
Suppl. Table S5: Details of the 672 SNP differences found within 83 genes between the ST474 strains P110b and H22082.
P110b gene	affected base location	affected base	consensus base as fraction (fraccons)	total bases at position	H22082 gene	affected base location	affected base	consensus base as fraction (fraccons)	total bases at position	reference genome and GI	name of gene
CJJ6P110b_0023	585	T	1	73	CJJ7H22082_0024	585	G	1	48	NC_002163:15791418	Cj0019c
CJJ6P110b_0023	744	G	1	83	CJJ7H22082_0024	744	A	1	50	NC_002163:15791418	Cj0019c
CJJ6P110b_0023	1072	G	0.9934	152	CJJ7H22082_0024	1072	A	1	83	NC_002163:15791418	Cj0019c
CJJ6P110b_0023	1645	G	1	89	CJJ7H22082_0024	1645	A	1	59	NC_002163:15791418	Cj0019c
CJJ6P110b_0026	361	C	1	130	CJJ7H22082_0027	361	T	1	69	NC_002163:15791421	Cj0022c
CJJ6P110b_0086	165	A	1	121	CJJ7H22082_0087	165	C	0.9877	81	NC_002163:15791466	lctP
CJJ6P110b_0088	126	T	0.9875	160	CJJ7H22082_0089	126	G	1	128	NC_002163:15791468	cdtB
CJJ6P110b_0089	396	A	1	158	CJJ7H22082_0090	396	C	0.9884	86	NC_002163:15791469	cdtA
CJJ6P110b_0089	435	C	0.9924	131	CJJ7H22082_0090	435	A	1	91	NC_002163:15791469	cdtA
CJJ6P110b_0089	561	T	0.9936	156	CJJ7H22082_0090	561	G	1	102	NC_002163:15791469	cdtA
CJJ6P110b_0089	615	G	0.9915	118	CJJ7H22082_0090	615	T	1	115	NC_002163:15791469	cdtA
CJJ6P110b_0089	789	C	1	113	CJJ7H22082_0090	789	A	1	65	NC_002163:15791469	cdtA
CJJ6P110b_0090	36	A	1	79	CJJ7H22082_0091	36	C	1	45	NC_002163:15791470	Cj0080
CJJ6P110b_0090	138	A	1	80	CJJ7H22082_0091	138	C	1	52	NC_002163:15791470	Cj0080
CJJ6P110b_0091	45	A	1	246	CJJ7H22082_0092	45	C	0.991	111	NC_002163:15791471	cydA
CJJ6P110b_0091	105	G	1	134	CJJ7H22082_0092	105	T	0.9861	72	NC_002163:15791471	cydA
CJJ6P110b_0091	186	A	0.9919	123	CJJ7H22082_0092	186	C	1	61	NC_002163:15791471	cydA
CJJ6P110b_0091	216	G	1	133	CJJ7H22082_0092	216	T	1	84	NC_002163:15791471	cydA
CJJ6P110b_0091	285	A	1	117	CJJ7H22082_0092	285	C	1	99	NC_002163:15791471	cydA
CJJ6P110b_0091	294	C	1	90	CJJ7H22082_0092	294	A	0.9905	105	NC_002163:15791471	cydA
CJJ6P110b_0091	321	A	1	78	CJJ7H22082_0092	321	C	1	56	NC_002163:15791471	cydA
CJJ6P110b_0091	372	G	0.9897	97	CJJ7H22082_0092	372	T	1	72	NC_002163:15791471	cydA
CJJ6P110b_0091	384	G	0.9832	119	CJJ7H22082_0092	384	T	0.9863	73	NC_002163:15791471	cydA
CJJ6P110b_0091	417	A	0.9841	126	CJJ7H22082_0092	417	C	0.9857	70	NC_002163:15791471	cydA
CJJ6P110b_0091	492	G	0.9716	141	CJJ7H22082_0092	492	T	0.9792	96	NC_002163:15791471	cydA
CJJ6P110b_0091	585	T	0.9905	105	CJJ7H22082_0092	585	G	0.9851	67	NC_002163:15791471	cydA
CJJ6P110b_0091	1464	T	1	177	CJJ7H22082_0092	1464	C	0.9792	96	NC_002163:15791471	cydA
CJJ6P110b_0092	247	T	0.9908	109	CJJ7H22082_0093	247	G	0.9875	80	NC_002163:15791472	cydB
CJJ6P110b_0092	534	A	1	95	CJJ7H22082_0093	534	C	1	74	NC_002163:15791472	cydB
CJJ6P110b_0092	617	G	0.9915	117	CJJ7H22082_0093	617	T	1	74	NC_002163:15791472	cydB
CJJ6P110b_0092	1001	T	1	104	CJJ7H22082_0093	1001	G	1	82	NC_002163:15791472	cydB
CJJ6P110b_0092	1042	C	0.9688	96	CJJ7H22082_0093	1042	A	0.9873	79	NC_002163:15791472	cydB
CJJ6P110b_0093	306	A	1	74	CJJ7H22082_0094	306	C	1	59	NC_002163:15791473	Cj0085c
CJJ6P110b_0093	411	G	1	103	CJJ7H22082_0094	411	T	1	48	NC_002163:15791473	Cj0085c
CJJ6P110b_0093	477	C	0.9655	87	CJJ7H22082_0094	477	A	1	37	NC_002163:15791473	Cj0085c
CJJ6P110b_0093	546	A	1	73	CJJ7H22082_0094	546	A	1	33	NC_002163:15791473	Cj0085c
CJJ6P110b_0093	570	A	1	73	CJJ7H22082_0094	570	C	1	46	NC_002163:15791473	Cj0085c
CJJ6P110b_0093	576	G	1	98	CJJ7H22082_0094	576	T	0.9792	48	NC_002163:15791473	Cj0085c
CJJ6P110b_0093	642	C	0.9907	108	CJJ7H22082_0094	642	A	0.9841	63	NC_002163:15791473	Cj0085c
CJJ6P110b_0093	672	T	1	124	CJJ7H22082_0094	672	G	1	72	NC_002163:15791473	Cj0085c
CJJ6P110b_0094	120	A	0.9833	60	CJJ7H22082_0095	120	C	1	31	NC_002163:15791474	ung
CJJ6P110b_0094	147	G	1	59	CJJ7H22082_0095	147	T	1	52	NC_002163:15791474	ung
CJJ6P110b_0094	153	G	1	72	CJJ7H22082_0095	153	T	0.9833	60	NC_002163:15791474	ung
CJJ6P110b_0094	304	A	1	98	CJJ7H22082_0095	304	C	1	63	NC_002163:15791474	ung
CJJ6P110b_0094	381	G	1	152	CJJ7H22082_0095	381	T	1	90	NC_002163:15791474	ung
CJJ6P110b_0094	486	T	0.9898	98	CJJ7H22082_0095	486	G	1	86	NC_002163:15791474	ung
CJJ6P110b_0094	501	G	1	125	CJJ7H22082_0095	501	T	1	84	NC_002163:15791474	ung
CJJ6P110b_0094	536	A	0.9918	122	CJJ7H22082_0095	536	C	1	71	NC_002163:15791474	ung
CJJ6P110b_0094	585	T	1	107	CJJ7H22082_0095	585	G	1	76	NC_002163:15791474	ung
CJJ6P110b_0094	608	T	1	68	CJJ7H22082_0095	608	G	1	64	NC_002163:15791474	ung
CJJ6P110b_0094	665	G	1	45	CJJ7H22082_0095	665	T	1	31	NC_002163:15791474	ung
CJJ6P110b_0127	354	C	1	170	CJJ7H22082_0128	354	C	1	65	NC_002163:15791503	slyD
CJJ6P110b_0127	381	T	1	151	CJJ7H22082_0128	381	G	0.9897	97	NC_002163:15791503	slyD
CJJ6P110b_0127	528	A	0.974	77	CJJ7H22082_0128	528	C	0.9844	64	NC_002163:15791503	slyD
CJJ6P110b_0127	549	G	1	71	CJJ7H22082_0128	549	T	1	43	NC_002163:15791503	slyD
CJJ6P110b_0127	558	G	0.9885	87	CJJ7H22082_0128	558	T	1	58	NC_002163:15791503	slyD
CJJ6P110b_0128	270	A	1	141	CJJ7H22082_0129	270	C	1	56	NC_002163:15791504	fabD
CJJ6P110b_0128	682	T	0.9916	119	CJJ7H22082_0129	682	G	1	91	NC_002163:15791504	fabD
CJJ6P110b_0129	48	C	1	104	CJJ7H22082_0130	48	A	1	58	NC_002163:15791505	pfs
CJJ6P110b_0129	318	T	1	104	CJJ7H22082_0130	318	G	1	114	NC_002163:15791505	pfs
CJJ6P110b_0129	327	C	1	100	CJJ7H22082_0130	327	A	1	100	NC_002163:15791505	pfs
CJJ6P110b_0129	420	A	1	149	CJJ7H22082_0130	420	G	1	54	NC_002163:15791505	pfs
CJJ6P110b_0129	528	A	0.9873	158	CJJ7H22082_0130	528	C	1	120	NC_002163:15791505	pfs
CJJ6P110b_0159	40	G	1	107	CJJ7H22082_0158	40	T	1	65	NC_002163:15791530	Cj0142c
CJJ6P110b_0159	48	G	0.9905	105	CJJ7H22082_0158	48	T	1	59	NC_002163:15791530	Cj0142c
CJJ6P110b_0159	117	T	0.9914	116	CJJ7H22082_0158	117	G	1	74	NC_002163:15791530	Cj0142c
CJJ6P110b_0159	197	G	0.9919	123	CJJ7H22082_0158	197	T	1	82	NC_002163:15791530	Cj0142c
CJJ6P110b_0159	249	C	0.9813	107	CJJ7H22082_0158	249	A	1	72	NC_002163:15791530	Cj0142c
CJJ6P110b_0159	268	G	0.9911	112	CJJ7H22082_0158	268	T	1	61	NC_002163:15791530	Cj0142c
CJJ6P110b_0159	391	T	1	131	CJJ7H22082_0158	391	G	1	80	NC_002163:15791530	Cj0142c
CJJ6P110b_0159	396	C	0.9855	138	CJJ7H22082_0158	396	A	1	91	NC_002163:15791530	Cj0142c
CJJ6P110b_0159	633	C	1	110	CJJ7H22082_0158	633	A	1	50	NC_002163:15791530	Cj0142c
CJJ6P110b_0159	684	C	1	106	CJJ7H22082_0158	684	A	1	61	NC_002163:15791530	Cj0142c
CJJ6P110b_0160	13	A	1	70	CJJ7H22082_0159	13	G	1	23	NC_002163:15791531	Cj0143c
CJJ6P110b_0160	24	C	0.9875	80	CJJ7H22082_0159	24	A	1	35	NC_002163:15791531	Cj0143c
CJJ6P110b_0160	90	C	0.9899	99	CJJ7H22082_0159	90	A	0.9836	61	NC_002163:15791531	Cj0143c
CJJ6P110b_0160	180	T	1	92	CJJ7H22082_0159	180	G	1	62	NC_002163:15791531	Cj0143c
CJJ6P110b_0160	258	C	1	69	CJJ7H22082_0159	258	A	1	37	NC_002163:15791531	Cj0143c
CJJ6P110b_0160	310	C	0.9899	99	CJJ7H22082_0159	310	A	1	47	NC_002163:15791531	Cj0143c
CJJ6P110b_0160	325	A	1	94	CJJ7H22082_0159	325	C	1	63	NC_002163:15791531	Cj0143c
CJJ6P110b_0160	407	G	1	162	CJJ7H22082_0159	407	T	1	106	NC_002163:15791531	Cj0143c
CJJ6P110b_0160	447	T	1	115	CJJ7H22082_0159	447	G	1	99	NC_002163:15791531	Cj0143c
CJJ6P110b_0160	480	A	0.9851	67	CJJ7H22082_0159	480	C	1	55	NC_002163:15791531	Cj0143c
CJJ6P110b_0160	577	T	1	77	CJJ7H22082_0159	577	G	0.9722	36	NC_002163:15791531	Cj0143c
CJJ6P110b_0164	78	A	1	145	CJJ7H22082_0164	78	G	0.9907	107	NC_002163:15791534	trxB
CJJ6P110b_0188	60	T	1	109	CJJ7H22082_0188	60	C	1	25	NC_002163:15791558	Cj0171
CJJ6P110b_0345	613	G	1	120	CJJ7H22082_0345	613	A	1	90	NC_002163:15791684	pheA
CJJ6P110b_0354	390	G	1	79	CJJ7H22082_0354	390	A	1	57	NC_002163:15791693	xseA
CJJ6P110b_0369	366	C	1	155	CJJ7H22082_0369	366	G	0.9918	122	NC_002163:15791707	Cj0339
CJJ6P110b_0448	82	A	0.9802	101	CJJ7H22082_0450	82	G	1	74	NC_002163:15791779	Cj0412
CJJ6P110b_0539	123	G	1	91	CJJ7H22082_0542	123	T	1	60	NC_002163:15791859	Cj0495
CJJ6P110b_0539	147	A	0.9886	88	CJJ7H22082_0542	147	C	0.8718	39	NC_002163:15791859	Cj0495
CJJ6P110b_0539	259	C	1	94	CJJ7H22082_0542	259	A	1	39	NC_002163:15791859	Cj0495
CJJ6P110b_0539	270	T	1	96	CJJ7H22082_0542	270	G	0.9756	41	NC_002163:15791859	Cj0495
CJJ6P110b_0539	284	T	1	91	CJJ7H22082_0542	284	C	0.9787	47	NC_002163:15791859	Cj0495
CJJ6P110b_0539	309	C	1	86	CJJ7H22082_0542	309	A	0.9855	69	NC_002163:15791859	Cj0495
CJJ6P110b_0539	409	G	0.9773	88	CJJ7H22082_0542	409	T	1	60	NC_002163:15791859	Cj0495
CJJ6P110b_0539	415	A	1	86	CJJ7H22082_0542	415	C	1	62	NC_002163:15791859	Cj0495
CJJ6P110b_0540	99	G	1	147	CJJ7H22082_0543	99	T	1	55	NC_002163:15791860	Cj0496
CJJ6P110b_0540	138	T	1	116	CJJ7H22082_0543	138	T	1	58	NC_002163:15791860	Cj0496
CJJ6P110b_0540	204	G	0.9898	98	CJJ7H22082_0543	204	T	1	71	NC_002163:15791860	Cj0496
CJJ6P110b_0540	212	G	1	105	CJJ7H22082_0543	212	A	1	76	NC_002163:15791860	Cj0496
CJJ6P110b_0540	221	G	1	95	CJJ7H22082_0543	221	T	1	67	NC_002163:15791860	Cj0496
CJJ6P110b_0540	261	T	0.9891	92	CJJ7H22082_0543	261	G	1	55	NC_002163:15791860	Cj0496
CJJ6P110b_0541	44	C	0.988	83	CJJ7H22082_0544	44	A	1	52	NC_002163:15791861	Cj0497
CJJ6P110b_0541	238	T	1	108	CJJ7H22082_0544	238	T	0.9818	55	NC_002163:15791861	Cj0497
CJJ6P110b_0541	260	A	1	97	CJJ7H22082_0544	260	C	1	64	NC_002163:15791861	Cj0497
CJJ6P110b_0541	274	G	1	88	CJJ7H22082_0544	274	T	0.9851	67	NC_002163:15791861	Cj0497
CJJ6P110b_0541	384	G	1	86	CJJ7H22082_0544	384	T	1	49	NC_002163:15791861	Cj0497
CJJ6P110b_0541	390	A	1	82	CJJ7H22082_0544	390	C	1	45	NC_002163:15791861	Cj0497
CJJ6P110b_0541	391	A	0.9882	85	CJJ7H22082_0544	391	C	1	44	NC_002163:15791861	Cj0497
CJJ6P110b_0541	392	C	1	84	CJJ7H22082_0544	392	A	1	48	NC_002163:15791861	Cj0497
CJJ6P110b_0541	719	T	1	81	CJJ7H22082_0544	719	G	0.9796	49	NC_002163:15791861	Cj0497
CJJ6P110b_0541	729	A	0.9655	87	CJJ7H22082_0544	729	C	0.9815	54	NC_002163:15791861	Cj0497
CJJ6P110b_0541	804	C	0.9898	98	CJJ7H22082_0544	804	A	1	56	NC_002163:15791861	Cj0497
CJJ6P110b_0541	811	C	1	93	CJJ7H22082_0544	811	A	1	58	NC_002163:15791861	Cj0497
CJJ6P110b_0541	957	A	0.9787	94	CJJ7H22082_0544	957	C	0.9865	74	NC_002163:15791861	Cj0497
CJJ6P110b_0631	470	G	0.9744	78	CJJ7H22082_0634	470	A	1	86	NC_002163:15791937	queA
CJJ6P110b_0656	861	T	1	93	CJJ7H22082_0659	861	C	1	83	NC_002163:15791957	fba
CJJ6P110b_0656	864	A	1	98	CJJ7H22082_0659	864	G	1	86	NC_002163:15791957	fba
CJJ6P110b_0733	419	C	0.976	208	CJJ7H22082_0737	419	T	0.9894	94	NC_002163:15792020	argG
CJJ6P110b_0733	639	G	0.984	125	CJJ7H22082_0737	639	A	0.9831	59	NC_002163:15792020	argG
CJJ6P110b_0733	658	C	1	114	CJJ7H22082_0737	658	T	1	59	NC_002163:15792020	argG
CJJ6P110b_0733	684	G	1	121	CJJ7H22082_0737	684	A	1	60	NC_002163:15792020	argG
CJJ6P110b_0733	700	C	1	122	CJJ7H22082_0737	700	T	1	53	NC_002163:15792020	argG
CJJ6P110b_0733	729	A	0.9932	147	CJJ7H22082_0737	729	G	1	77	NC_002163:15792020	argG
CJJ6P110b_0733	753	G	1	167	CJJ7H22082_0737	753	A	1	83	NC_002163:15792020	argG
CJJ6P110b_0733	813	G	0.9831	177	CJJ7H22082_0737	813	A	1	104	NC_002163:15792020	argG
CJJ6P110b_0733	876	C	1	153	CJJ7H22082_0737	876	T	1	91	NC_002163:15792020	argG
CJJ6P110b_0733	942	C	1	111	CJJ7H22082_0737	942	T	1	90	NC_002163:15792020	argG
CJJ6P110b_0733	954	A	1	75	CJJ7H22082_0737	954	G	1	72	NC_002163:15792020	argG
CJJ6P110b_0733	1020	G	1	162	CJJ7H22082_0737	1020	A	0.9911	112	NC_002163:15792020	argG
CJJ6P110b_0733	1029	G	1	160	CJJ7H22082_0737	1029	A	0.9909	110	NC_002163:15792020	argG
CJJ6P110b_0745	442	A	1	131	CJJ7H22082_0748	442	G	1	99	NC_002163:15792027	kdpB
CJJ6P110b_0745	483	A	0.9854	137	CJJ7H22082_0748	483	T	1	103	NC_002163:15792027	kdpB
CJJ6P110b_0745	675	A	1	91	CJJ7H22082_0748	675	T	0.9792	48	NC_002163:15792027	kdpB
CJJ6P110b_0745	694	A	0.978	91	CJJ7H22082_0748	694	G	1	38	NC_002163:15792027	kdpB
CJJ6P110b_0745	753	A	0.9924	131	CJJ7H22082_0748	753	G	1	62	NC_002163:15792027	kdpB
CJJ6P110b_0745	801	A	1	82	CJJ7H22082_0748	801	G	1	84	NC_002163:15792027	kdpB
CJJ6P110b_0745	834	T	1	111	CJJ7H22082_0748	834	C	0.9915	118	NC_002163:15792027	kdpB
CJJ6P110b_0745	1269	C	1	82	CJJ7H22082_0748	1269	T	1	49	NC_002163:15792027	kdpB
CJJ6P110b_0745	1272	C	1	80	CJJ7H22082_0748	1272	T	0.98	50	NC_002163:15792027	kdpB
CJJ6P110b_0745	1314	G	1	83	CJJ7H22082_0748	1314	A	1	51	NC_002163:15792027	kdpB
CJJ6P110b_0745	1401	C	0.9813	107	CJJ7H22082_0748	1401	T	1	75	NC_002163:15792027	kdpB
CJJ6P110b_0745	1407	T	0.9817	109	CJJ7H22082_0748	1407	C	0.9643	84	NC_002163:15792027	kdpB
CJJ6P110b_0745	1489	A	1	110	CJJ7H22082_0748	1489	G	0.9828	58	NC_002163:15792027	kdpB
CJJ6P110b_0745	1522	G	1	127	CJJ7H22082_0748	1522	A	0.9737	76	NC_002163:15792027	kdpB
CJJ6P110b_0745	1562	T	1	157	CJJ7H22082_0748	1562	C	1	126	NC_002163:15792027	kdpB
CJJ6P110b_0745	1567	A	1	143	CJJ7H22082_0748	1567	G	0.9914	116	NC_002163:15792027	kdpB
CJJ6P110b_0745	1569	A	0.9932	147	CJJ7H22082_0748	1569	G	1	110	NC_002163:15792027	kdpB
CJJ6P110b_0745	1671	A	0.9897	97	CJJ7H22082_0748	1671	G	1	62	NC_002163:15792027	kdpB
CJJ6P110b_0745	1707	T	1	90	CJJ7H22082_0748	1707	C	1	52	NC_002163:15792027	kdpB
CJJ6P110b_0745	1729	A	1	90	CJJ7H22082_0748	1729	G	1	52	NC_002163:15792027	kdpB
CJJ6P110b_0745	1753	G	0.9899	99	CJJ7H22082_0748	1753	A	1	66	NC_002163:15792027	kdpB
CJJ6P110b_0745	1806	T	1	71	CJJ7H22082_0748	1806	C	1	68	NC_002163:15792027	kdpB
CJJ6P110b_0745	1828	A	1	76	CJJ7H22082_0748	1828	C	1	69	NC_002163:15792027	kdpB
CJJ6P110b_0745	1950	G	1	114	CJJ7H22082_0748	1950	A	0.9811	53	NC_002163:15792027	kdpB
CJJ6P110b_0746	3	G	0.9901	101	CJJ7H22082_0749	45	A	1	52	CJJ8425:88597053	CJJ8425_0709
CJJ6P110b_0746	13	G	0.9917	120	CJJ7H22082_0749	55	A	1	53	CJJ8425:88597053	CJJ8425_0709
CJJ6P110b_0746	36	A	1	117	CJJ7H22082_0749	78	G	1	52	CJJ8425:88597053	CJJ8425_0709
CJJ6P110b_0746	81	A	0.9907	108	CJJ7H22082_0749	123	G	0.9747	79	CJJ8425:88597053	CJJ8425_0709
CJJ6P110b_0746	109	G	1	121	CJJ7H22082_0749	151	A	0.9853	68	CJJ8425:88597053	CJJ8425_0709
CJJ6P110b_0746	156	A	1	129	CJJ7H22082_0749	198	G	1	61	CJJ8425:88597053	CJJ8425_0709
CJJ6P110b_0746	178	A	1	123	CJJ7H22082_0749	220	G	1	69	CJJ8425:88597053	CJJ8425_0709
CJJ6P110b_0746	186	G	1	122	CJJ7H22082_0749	228	A	0.9865	74	CJJ8425:88597053	CJJ8425_0709
CJJ6P110b_0746	204	C	0.9909	110	CJJ7H22082_0749	246	T	1	57	CJJ8425:88597053	CJJ8425_0709
CJJ6P110b_0746	309	A	1	143	CJJ7H22082_0749	351	G	1	50	CJJ8425:88597053	CJJ8425_0709
CJJ6P110b_0746	349	A	0.992	125	CJJ7H22082_0749	402	G	1	77	CJJ8425:88597053	CJJ8425_0709
CJJ6P110b_0746	354	C	1	125	CJJ7H22082_0749	407	T	1	79	CJJ8425:88597053	CJJ8425_0709
CJJ6P110b_0746	358	T	1	122	CJJ7H22082_0749	411	A	0.9873	79	CJJ8425:88597053	CJJ8425_0709
CJJ6P110b_0748	51	T	1	87	CJJ7H22082_0751	51	C	1	48	NC_002163:15792028	kdpD'
CJJ6P110b_0748	77	T	1	102	CJJ7H22082_0751	77	C	1	51	NC_002163:15792028	kdpD'
CJJ6P110b_0748	90	T	0.9878	82	CJJ7H22082_0751	90	C	1	54	NC_002163:15792028	kdpD'
CJJ6P110b_0748	303	C	1	77	CJJ7H22082_0751	303	T	1	55	NC_002163:15792028	kdpD'
CJJ6P110b_0748	642	C	0.9909	110	CJJ7H22082_0751	642	T	0.9857	70	NC_002163:15792028	kdpD'
CJJ6P110b_0748	1073	C	1	56	CJJ7H22082_0751	1074	G	0.9796	49	NC_002163:15792028	kdpD'
CJJ6P110b_0748	1094	C	1	86	CJJ7H22082_0751	1095	T	1	39	NC_002163:15792028	kdpD'
CJJ6P110b_0797	51	A	0.9889	90	CJJ7H22082_0800	51	G	0.9857	70	NC_002163:15792074	mogA
CJJ6P110b_0855	1497	C	0.977	87	CJJ7H22082_0860	1497	A	0.9844	64	NC_002163:15792118	napA
CJJ6P110b_0963	1099	T	1	113	CJJ7H22082_0969	1099	C	1	69	NC_002163:15792213	flhA
CJJ6P110b_0967	2049	G	1	140	CJJ7H22082_0973	2049	T	0.9767	86	NC_002163:15792217	flaD
CJJ6P110b_0969	154	T	1	104	CJJ7H22082_0975	154	C	1	80	NC_002163:15792218	Cj0888c
CJJ6P110b_0971	234	A	1	54	CJJ7H22082_0977	234	G	0.9767	43	NC_002163:15792219	Cj0889c
CJJ6P110b_0971	1242	A	1	59	CJJ7H22082_0977	1242	G	1	50	NC_002163:15792219	Cj0889c
CJJ6P110b_0973	547	C	1	86	CJJ7H22082_0979	547	T	1	34	NC_002163:15792221	serA
CJJ6P110b_0984	398	G	1	55	CJJ7H22082_0990	398	A	1	39	NC_002163:15792232	glnQ
CJJ6P110b_1015	366	T	1	94	CJJ7H22082_1021	366	C	1	71	NC_002163:15792259	Cj0930
CJJ6P110b_1045	457	C	0.9907	107	CJJ7H22082_1051	457	T	1	50	NC_002163:15792287	Cj0958c
CJJ6P110b_1136	78	T	1	107	CJJ7H22082_1142	78	C	1	82	NC_002163:15792364	pycA
CJJ6P110b_1136	150	A	0.9943	174	CJJ7H22082_1142	150	T	1	85	NC_002163:15792364	pycA
CJJ6P110b_1136	156	G	0.9941	169	CJJ7H22082_1142	156	A	1	93	NC_002163:15792364	pycA
CJJ6P110b_1136	261	A	1	106	CJJ7H22082_1142	261	G	0.9859	71	NC_002163:15792364	pycA
CJJ6P110b_1136	436	T	0.978	91	CJJ7H22082_1142	436	C	1	63	NC_002163:15792364	pycA
CJJ6P110b_1136	498	A	1	137	CJJ7H22082_1142	498	G	1	65	NC_002163:15792364	pycA
CJJ6P110b_1136	546	G	0.9931	145	CJJ7H22082_1142	546	A	1	84	NC_002163:15792364	pycA
CJJ6P110b_1136	624	G	1	62	CJJ7H22082_1142	624	A	1	41	NC_002163:15792364	pycA
CJJ6P110b_1136	660	G	0.9878	82	CJJ7H22082_1142	660	A	1	52	NC_002163:15792364	pycA
CJJ6P110b_1136	672	G	1	90	CJJ7H22082_1142	672	T	0.9825	57	NC_002163:15792364	pycA
CJJ6P110b_1136	699	A	1	114	CJJ7H22082_1142	699	G	1	68	NC_002163:15792364	pycA
CJJ6P110b_1136	849	A	1	80	CJJ7H22082_1142	849	G	1	68	NC_002163:15792364	pycA
CJJ6P110b_1136	1140	C	0.9911	112	CJJ7H22082_1142	1140	T	0.9841	63	NC_002163:15792364	pycA
CJJ6P110b_1137	153	C	1	77	CJJ7H22082_1143	153	A	0.9778	45	NC_002163:15792365	Cj1038
CJJ6P110b_1137	258	G	1	91	CJJ7H22082_1143	258	A	1	44	NC_002163:15792365	Cj1038
CJJ6P110b_1137	277	T	1	112	CJJ7H22082_1143	277	C	1	91	NC_002163:15792365	Cj1038
CJJ6P110b_1137	321	C	1	92	CJJ7H22082_1143	321	T	0.9867	75	NC_002163:15792365	Cj1038
CJJ6P110b_1137	342	G	1	87	CJJ7H22082_1143	342	A	1	68	NC_002163:15792365	Cj1038
CJJ6P110b_1137	351	T	1	85	CJJ7H22082_1143	351	C	1	62	NC_002163:15792365	Cj1038
CJJ6P110b_1137	408	T	1	80	CJJ7H22082_1143	408	C	0.9722	72	NC_002163:15792365	Cj1038
CJJ6P110b_1137	417	T	1	83	CJJ7H22082_1143	417	C	1	72	NC_002163:15792365	Cj1038
CJJ6P110b_1137	513	T	0.9902	102	CJJ7H22082_1143	513	C	1	53	NC_002163:15792365	Cj1038
CJJ6P110b_1160	1257	A	0.9865	74	CJJ7H22082_1167	1257	G	1	54	NC_002163:15792381	murC
CJJ6P110b_1167	168	A	1	151	CJJ7H22082_1174	168	G	0.9877	81	NC_002163:15792388	ileS
CJJ6P110b_1167	171	T	1	144	CJJ7H22082_1174	171	C	1	80	NC_002163:15792388	ileS
CJJ6P110b_1167	204	G	1	73	CJJ7H22082_1174	204	A	1	66	NC_002163:15792388	ileS
CJJ6P110b_1167	255	T	0.9904	104	CJJ7H22082_1174	255	C	1	52	NC_002163:15792388	ileS
CJJ6P110b_1167	336	C	1	117	CJJ7H22082_1174	336	T	1	61	NC_002163:15792388	ileS
CJJ6P110b_1167	366	A	0.9929	141	CJJ7H22082_1174	366	G	0.9853	68	NC_002163:15792388	ileS
CJJ6P110b_1167	369	T	1	144	CJJ7H22082_1174	369	C	0.9861	72	NC_002163:15792388	ileS
CJJ6P110b_1167	420	A	0.9872	78	CJJ7H22082_1174	420	G	1	81	NC_002163:15792388	ileS
CJJ6P110b_1167	439	T	1	88	CJJ7H22082_1174	439	C	0.9846	65	NC_002163:15792388	ileS
CJJ6P110b_1167	534	C	1	136	CJJ7H22082_1174	534	T	1	86	NC_002163:15792388	ileS
CJJ6P110b_1167	600	T	0.9915	118	CJJ7H22082_1174	600	C	1	75	NC_002163:15792388	ileS
CJJ6P110b_1167	609	C	1	110	CJJ7H22082_1174	609	T	1	73	NC_002163:15792388	ileS
CJJ6P110b_1167	615	T	1	111	CJJ7H22082_1174	615	C	1	64	NC_002163:15792388	ileS
CJJ6P110b_1167	660	C	1	70	CJJ7H22082_1174	660	T	1	43	NC_002163:15792388	ileS
CJJ6P110b_1167	675	A	1	95	CJJ7H22082_1174	675	G	1	73	NC_002163:15792388	ileS
CJJ6P110b_1167	735	T	0.992	125	CJJ7H22082_1174	735	C	1	94	NC_002163:15792388	ileS
CJJ6P110b_1167	756	A	1	103	CJJ7H22082_1174	756	G	1	98	NC_002163:15792388	ileS
CJJ6P110b_1167	768	A	1	103	CJJ7H22082_1174	768	G	1	89	NC_002163:15792388	ileS
CJJ6P110b_1167	792	C	0.9898	98	CJJ7H22082_1174	792	T	1	78	NC_002163:15792388	ileS
CJJ6P110b_1167	799	C	1	99	CJJ7H22082_1174	799	T	0.9859	71	NC_002163:15792388	ileS
CJJ6P110b_1167	816	T	1	101	CJJ7H22082_1174	816	C	1	53	NC_002163:15792388	ileS
CJJ6P110b_1167	822	G	1	98	CJJ7H22082_1174	822	T	1	55	NC_002163:15792388	ileS
CJJ6P110b_1167	870	T	1	115	CJJ7H22082_1174	870	G	0.9861	72	NC_002163:15792388	ileS
CJJ6P110b_1167	946	A	0.9907	107	CJJ7H22082_1174	946	G	1	98	NC_002163:15792388	ileS
CJJ6P110b_1167	978	C	0.9886	176	CJJ7H22082_1174	978	T	1	135	NC_002163:15792388	ileS
CJJ6P110b_1167	1308	G	1	69	CJJ7H22082_1174	1308	A	1	55	NC_002163:15792388	ileS
CJJ6P110b_1167	1425	T	1	94	CJJ7H22082_1174	1425	C	1	87	NC_002163:15792388	ileS
CJJ6P110b_1167	1491	C	1	98	CJJ7H22082_1174	1491	T	0.9825	57	NC_002163:15792388	ileS
CJJ6P110b_1167	1590	G	1	93	CJJ7H22082_1174	1590	T	0.9841	63	NC_002163:15792388	ileS
CJJ6P110b_1167	1641	A	1	90	CJJ7H22082_1174	1641	G	1	59	NC_002163:15792388	ileS
CJJ6P110b_1167	1659	C	0.9904	104	CJJ7H22082_1174	1659	T	1	58	NC_002163:15792388	ileS
CJJ6P110b_1167	1734	G	1	147	CJJ7H22082_1174	1734	C	1	86	NC_002163:15792388	ileS
CJJ6P110b_1167	1749	A	0.9924	131	CJJ7H22082_1174	1749	G	1	82	NC_002163:15792388	ileS
CJJ6P110b_1167	1769	G	0.9935	153	CJJ7H22082_1174	1769	A	0.9792	96	NC_002163:15792388	ileS
CJJ6P110b_1167	1781	T	0.9927	137	CJJ7H22082_1174	1781	C	1	82	NC_002163:15792388	ileS
CJJ6P110b_1167	1782	A	0.9928	139	CJJ7H22082_1174	1782	G	1	80	NC_002163:15792388	ileS
CJJ6P110b_1167	1821	A	1	125	CJJ7H22082_1174	1821	G	0.989	91	NC_002163:15792388	ileS
CJJ6P110b_1167	1860	A	0.9915	117	CJJ7H22082_1174	1860	G	1	90	NC_002163:15792388	ileS
CJJ6P110b_1167	1866	A	1	129	CJJ7H22082_1174	1866	G	1	83	NC_002163:15792388	ileS
CJJ6P110b_1167	1870	G	1	120	CJJ7H22082_1174	1870	A	0.9762	84	NC_002163:15792388	ileS
CJJ6P110b_1167	1878	G	1	108	CJJ7H22082_1174	1878	A	0.9865	74	NC_002163:15792388	ileS
CJJ6P110b_1167	1980	A	1	77	CJJ7H22082_1174	1980	G	0.9804	51	NC_002163:15792388	ileS
CJJ6P110b_1167	1989	A	1	68	CJJ7H22082_1174	1989	G	1	59	NC_002163:15792388	ileS
CJJ6P110b_1167	2025	G	0.9868	76	CJJ7H22082_1174	2025	A	1	43	NC_002163:15792388	ileS
CJJ6P110b_1167	2031	T	1	70	CJJ7H22082_1174	2031	G	1	40	NC_002163:15792388	ileS
CJJ6P110b_1167	2037	G	1	78	CJJ7H22082_1174	2037	A	1	44	NC_002163:15792388	ileS
CJJ6P110b_1167	2067	G	1	92	CJJ7H22082_1174	2067	A	1	48	NC_002163:15792388	ileS
CJJ6P110b_1167	2091	G	1	92	CJJ7H22082_1174	2091	A	1	51	NC_002163:15792388	ileS
CJJ6P110b_1167	2100	A	1	98	CJJ7H22082_1174	2100	G	1	53	NC_002163:15792388	ileS
CJJ6P110b_1167	2118	G	0.9915	117	CJJ7H22082_1174	2118	A	1	57	NC_002163:15792388	ileS
CJJ6P110b_1167	2124	C	0.9831	118	CJJ7H22082_1174	2124	T	1	49	NC_002163:15792388	ileS
CJJ6P110b_1167	2148	A	1	127	CJJ7H22082_1174	2148	G	0.9737	38	NC_002163:15792388	ileS
CJJ6P110b_1167	2175	G	0.99	100	CJJ7H22082_1174	2175	A	0.9811	53	NC_002163:15792388	ileS
CJJ6P110b_1167	2214	G	0.9898	98	CJJ7H22082_1174	2214	A	1	62	NC_002163:15792388	ileS
CJJ6P110b_1167	2223	T	0.9792	96	CJJ7H22082_1174	2223	C	1	64	NC_002163:15792388	ileS
CJJ6P110b_1167	2232	A	1	95	CJJ7H22082_1174	2232	G	0.9855	69	NC_002163:15792388	ileS
CJJ6P110b_1167	2238	G	0.9902	102	CJJ7H22082_1174	2238	A	1	75	NC_002163:15792388	ileS
CJJ6P110b_1167	2247	A	1	101	CJJ7H22082_1174	2247	G	0.9872	78	NC_002163:15792388	ileS
CJJ6P110b_1167	2262	G	1	97	CJJ7H22082_1174	2262	A	0.9848	66	NC_002163:15792388	ileS
CJJ6P110b_1167	2286	T	1	88	CJJ7H22082_1174	2286	C	1	49	NC_002163:15792388	ileS
CJJ6P110b_1167	2344	A	1	103	CJJ7H22082_1174	2344	G	1	94	NC_002163:15792388	ileS
CJJ6P110b_1167	2397	T	1	120	CJJ7H22082_1174	2397	C	1	69	NC_002163:15792388	ileS
CJJ6P110b_1167	2409	C	1	108	CJJ7H22082_1174	2409	T	1	57	NC_002163:15792388	ileS
CJJ6P110b_1167	2454	A	0.974	77	CJJ7H22082_1174	2454	G	0.9756	41	NC_002163:15792388	ileS
CJJ6P110b_1167	2478	C	0.9863	73	CJJ7H22082_1174	2478	T	1	56	NC_002163:15792388	ileS
CJJ6P110b_1168	180	A	1	76	CJJ7H22082_1175	180	C	1	61	NC_002163:15792389	Cj1062
CJJ6P110b_1168	195	C	0.9884	86	CJJ7H22082_1175	195	T	1	56	NC_002163:15792389	Cj1062
CJJ6P110b_1168	235	T	1	81	CJJ7H22082_1175	235	C	0.9787	47	NC_002163:15792389	Cj1062
CJJ6P110b_1168	351	G	1	82	CJJ7H22082_1175	351	A	1	45	NC_002163:15792389	Cj1062
CJJ6P110b_1168	375	C	0.989	91	CJJ7H22082_1175	375	T	1	43	NC_002163:15792389	Cj1062
CJJ6P110b_1168	411	C	0.9881	84	CJJ7H22082_1175	411	T	1	51	NC_002163:15792389	Cj1062
CJJ6P110b_1168	412	A	1	82	CJJ7H22082_1175	412	G	1	51	NC_002163:15792389	Cj1062
CJJ6P110b_1168	462	T	1	59	CJJ7H22082_1175	462	C	1	71	NC_002163:15792389	Cj1062
CJJ6P110b_1168	486	G	1	91	CJJ7H22082_1175	486	A	0.9861	72	NC_002163:15792389	Cj1062
CJJ6P110b_1168	538	C	1	90	CJJ7H22082_1175	538	T	1	61	NC_002163:15792389	Cj1062
CJJ6P110b_1168	780	T	1	93	CJJ7H22082_1175	780	A	1	80	NC_002163:15792389	Cj1062
CJJ6P110b_1168	906	A	1	97	CJJ7H22082_1175	906	G	1	63	NC_002163:15792389	Cj1062
CJJ6P110b_1168	972	T	1	113	CJJ7H22082_1175	972	A	1	75	NC_002163:15792389	Cj1062
CJJ6P110b_1168	993	T	1	100	CJJ7H22082_1175	993	C	1	62	NC_002163:15792389	Cj1062
CJJ6P110b_1168	1077	G	0.9903	103	CJJ7H22082_1175	1077	A	1	32	NC_002163:15792389	Cj1062
CJJ6P110b_1168	1090	T	1	93	CJJ7H22082_1175	1090	C	1	41	NC_002163:15792389	Cj1062
CJJ6P110b_1168	1113	A	1	50	CJJ7H22082_1175	1113	G	1	48	NC_002163:15792389	Cj1062
CJJ6P110b_1169	241	A	1	112	CJJ7H22082_1176	241	G	1	76	NC_002163:15792390	Cj1063
CJJ6P110b_1169	255	G	1	95	CJJ7H22082_1176	255	A	1	75	NC_002163:15792390	Cj1063
CJJ6P110b_1169	295	A	0.9808	104	CJJ7H22082_1176	295	G	1	47	NC_002163:15792390	Cj1063
CJJ6P110b_1169	310	A	1	92	CJJ7H22082_1176	310	T	1	48	NC_002163:15792390	Cj1063
CJJ6P110b_1169	316	A	1	114	CJJ7H22082_1176	316	G	1	61	NC_002163:15792390	Cj1063
CJJ6P110b_1169	330	C	1	129	CJJ7H22082_1176	330	T	1	64	NC_002163:15792390	Cj1063
CJJ6P110b_1169	336	C	1	143	CJJ7H22082_1176	336	T	1	64	NC_002163:15792390	Cj1063
CJJ6P110b_1169	353	A	1	108	CJJ7H22082_1176	353	C	1	53	NC_002163:15792390	Cj1063
CJJ6P110b_1169	393	T	1	85	CJJ7H22082_1176	393	C	0.975	40	NC_002163:15792390	Cj1063
CJJ6P110b_1169	395	A	1	87	CJJ7H22082_1176	395	G	1	40	NC_002163:15792390	Cj1063
CJJ6P110b_1171	96	C	1	118	CJJ7H22082_1178	96	T	1	55	CJJ8425:88596644	CJJ8425_1091
CJJ6P110b_1171	165	T	0.9917	121	CJJ7H22082_1178	165	C	1	83	CJJ8425:88596644	CJJ8425_1091
CJJ6P110b_1171	174	G	0.9915	118	CJJ7H22082_1178	174	A	1	77	CJJ8425:88596644	CJJ8425_1091
CJJ6P110b_1171	183	T	1	100	CJJ7H22082_1178	183	C	1	60	CJJ8425:88596644	CJJ8425_1091
CJJ6P110b_1171	204	C	1	106	CJJ7H22082_1178	204	T	1	53	CJJ8425:88596644	CJJ8425_1091
CJJ6P110b_1171	228	T	1	112	CJJ7H22082_1178	228	C	1	71	CJJ8425:88596644	CJJ8425_1091
CJJ6P110b_1171	250	C	1	117	CJJ7H22082_1178	250	A	1	68	CJJ8425:88596644	CJJ8425_1091
CJJ6P110b_1171	285	A	1	110	CJJ7H22082_1178	285	G	1	64	CJJ8425:88596644	CJJ8425_1091
CJJ6P110b_1171	298	A	0.9802	101	CJJ7H22082_1178	298	G	0.9818	55	CJJ8425:88596644	CJJ8425_1091
CJJ6P110b_1171	384	T	0.9923	130	CJJ7H22082_1178	384	C	1	86	CJJ8425:88596644	CJJ8425_1091
CJJ6P110b_1171	423	A	1	135	CJJ7H22082_1178	423	G	1	135	CJJ8425:88596644	CJJ8425_1091
CJJ6P110b_1171	459	G	1	112	CJJ7H22082_1178	459	A	1	59	CJJ8425:88596644	CJJ8425_1091
CJJ6P110b_1171	483	A	1	108	CJJ7H22082_1178	483	G	1	52	CJJ8425:88596644	CJJ8425_1091
CJJ6P110b_1171	489	T	0.9912	114	CJJ7H22082_1178	489	C	1	53	CJJ8425:88596644	CJJ8425_1091
CJJ6P110b_1171	499	A	1	94	CJJ7H22082_1178	499	C	1	57	CJJ8425:88596644	CJJ8425_1091
CJJ6P110b_1171	555	T	1	81	CJJ7H22082_1178	555	C	1	52	CJJ8425:88596644	CJJ8425_1091
CJJ6P110b_1171	556	A	0.9877	81	CJJ7H22082_1178	556	G	0.9592	49	CJJ8425:88596644	CJJ8425_1091
CJJ6P110b_1173	111	C	0.9861	72	CJJ7H22082_1180	111	T	0.9783	46	NC_002163:15792391	rdxA
CJJ6P110b_1173	114	A	1	70	CJJ7H22082_1180	114	C	1	47	NC_002163:15792391	rdxA
CJJ6P110b_1173	129	G	0.9863	73	CJJ7H22082_1180	129	A	1	54	NC_002163:15792391	rdxA
CJJ6P110b_1173	198	G	1	88	CJJ7H22082_1180	198	A	1	50	NC_002163:15792391	rdxA
CJJ6P110b_1173	234	C	0.9907	107	CJJ7H22082_1180	234	A	0.98	50	NC_002163:15792391	rdxA
CJJ6P110b_1173	298	G	0.9794	97	CJJ7H22082_1180	298	A	0.9811	53	NC_002163:15792391	rdxA
CJJ6P110b_1173	325	G	1	82	CJJ7H22082_1180	325	A	1	59	NC_002163:15792391	rdxA
CJJ6P110b_1173	361	G	1	96	CJJ7H22082_1180	361	C	0.9844	64	NC_002163:15792391	rdxA
CJJ6P110b_1173	469	C	0.985	133	CJJ7H22082_1180	469	G	1	61	NC_002163:15792391	rdxA
CJJ6P110b_1173	478	A	0.9826	115	CJJ7H22082_1180	478	G	1	58	NC_002163:15792391	rdxA
CJJ6P110b_1173	525	G	1	101	CJJ7H22082_1180	525	A	1	54	NC_002163:15792391	rdxA
CJJ6P110b_1174	45	G	1	92	CJJ7H22082_1181	45	A	1	44	NC_002163:15792392	pgsA
CJJ6P110b_1174	51	G	0.981	105	CJJ7H22082_1181	51	A	0.9767	43	NC_002163:15792392	pgsA
CJJ6P110b_1174	52	C	1	103	CJJ7H22082_1181	52	T	1	41	NC_002163:15792392	pgsA
CJJ6P110b_1174	73	C	1	95	CJJ7H22082_1181	73	A	1	45	NC_002163:15792392	pgsA
CJJ6P110b_1174	75	T	1	92	CJJ7H22082_1181	75	A	1	40	NC_002163:15792392	pgsA
CJJ6P110b_1174	84	T	0.9865	74	CJJ7H22082_1181	84	C	1	42	NC_002163:15792392	pgsA
CJJ6P110b_1174	135	A	0.9798	99	CJJ7H22082_1181	135	G	1	55	NC_002163:15792392	pgsA
CJJ6P110b_1174	297	A	0.9828	58	CJJ7H22082_1181	297	C	0.9787	47	NC_002163:15792392	pgsA
CJJ6P110b_1174	298	C	1	56	CJJ7H22082_1181	298	T	1	48	NC_002163:15792392	pgsA
CJJ6P110b_1174	381	G	0.9914	116	CJJ7H22082_1181	381	A	0.975	80	NC_002163:15792392	pgsA
CJJ6P110b_1174	441	T	1	55	CJJ7H22082_1181	441	A	0.9828	58	NC_002163:15792392	pgsA
CJJ6P110b_1175	15	A	1	58	CJJ7H22082_1182	15	G	1	39	NC_002163:15792393	Cj1068
CJJ6P110b_1175	126	G	0.9833	60	CJJ7H22082_1182	126	A	1	48	NC_002163:15792393	Cj1068
CJJ6P110b_1175	159	T	1	106	CJJ7H22082_1182	159	C	1	66	NC_002163:15792393	Cj1068
CJJ6P110b_1175	207	C	1	139	CJJ7H22082_1182	207	T	0.9747	79	NC_002163:15792393	Cj1068
CJJ6P110b_1175	226	A	0.9922	128	CJJ7H22082_1182	226	G	1	72	NC_002163:15792393	Cj1068
CJJ6P110b_1175	366	T	1	77	CJJ7H22082_1182	366	C	1	49	NC_002163:15792393	Cj1068
CJJ6P110b_1175	369	A	1	71	CJJ7H22082_1182	369	G	1	47	NC_002163:15792393	Cj1068
CJJ6P110b_1175	416	A	1	97	CJJ7H22082_1182	416	G	0.9865	74	NC_002163:15792393	Cj1068
CJJ6P110b_1175	440	A	1	96	CJJ7H22082_1182	440	G	1	66	NC_002163:15792393	Cj1068
CJJ6P110b_1175	468	A	1	99	CJJ7H22082_1182	468	C	1	63	NC_002163:15792393	Cj1068
CJJ6P110b_1175	524	C	1	67	CJJ7H22082_1182	524	G	1	50	NC_002163:15792393	Cj1068
CJJ6P110b_1175	558	T	0.9865	74	CJJ7H22082_1182	558	G	0.9767	43	NC_002163:15792393	Cj1068
CJJ6P110b_1175	577	A	1	66	CJJ7H22082_1182	577	G	1	42	NC_002163:15792393	Cj1068
CJJ6P110b_1175	633	C	0.9913	115	CJJ7H22082_1182	633	T	0.9861	72	NC_002163:15792393	Cj1068
CJJ6P110b_1175	673	G	1	125	CJJ7H22082_1182	673	A	1	67	NC_002163:15792393	Cj1068
CJJ6P110b_1175	675	T	1	123	CJJ7H22082_1182	675	C	0.9846	65	NC_002163:15792393	Cj1068
CJJ6P110b_1175	759	T	0.9918	122	CJJ7H22082_1182	759	C	0.9859	71	NC_002163:15792393	Cj1068
CJJ6P110b_1175	765	C	0.9899	99	CJJ7H22082_1182	765	T	1	72	NC_002163:15792393	Cj1068
CJJ6P110b_1175	918	C	1	85	CJJ7H22082_1182	918	T	1	32	NC_002163:15792393	Cj1068
CJJ6P110b_1175	999	A	1	82	CJJ7H22082_1182	999	G	1	81	NC_002163:15792393	Cj1068
CJJ6P110b_1175	1000	G	1	84	CJJ7H22082_1182	1000	A	0.9753	81	NC_002163:15792393	Cj1068
CJJ6P110b_1175	1012	A	1	87	CJJ7H22082_1182	1012	G	1	82	NC_002163:15792393	Cj1068
CJJ6P110b_1175	1023	T	1	84	CJJ7H22082_1182	1023	C	1	78	NC_002163:15792393	Cj1068
CJJ6P110b_1175	1029	C	1	80	CJJ7H22082_1182	1029	T	1	67	NC_002163:15792393	Cj1068
CJJ6P110b_1175	1032	T	0.9886	88	CJJ7H22082_1182	1032	C	1	63	NC_002163:15792393	Cj1068
CJJ6P110b_1175	1033	A	1	90	CJJ7H22082_1182	1033	G	1	62	NC_002163:15792393	Cj1068
CJJ6P110b_1175	1056	T	1	86	CJJ7H22082_1182	1056	C	1	79	NC_002163:15792393	Cj1068
CJJ6P110b_1175	1096	A	1	85	CJJ7H22082_1182	1096	G	1	63	NC_002163:15792393	Cj1068
CJJ6P110b_1175	1097	T	1	85	CJJ7H22082_1182	1097	C	1	63	NC_002163:15792393	Cj1068
CJJ6P110b_1177	39	A	1	114	CJJ7H22082_1186	39	G	1	79	NC_002163:15792395	rpsF
CJJ6P110b_1177	45	T	0.9823	113	CJJ7H22082_1186	45	C	1	84	NC_002163:15792395	rpsF
CJJ6P110b_1177	63	G	1	121	CJJ7H22082_1186	63	A	1	75	NC_002163:15792395	rpsF
CJJ6P110b_1177	92	C	0.9817	109	CJJ7H22082_1186	92	T	1	54	NC_002163:15792395	rpsF
CJJ6P110b_1177	100	A	1	112	CJJ7H22082_1186	100	G	1	59	NC_002163:15792395	rpsF
CJJ6P110b_1177	132	T	0.988	83	CJJ7H22082_1186	132	C	0.9437	71	NC_002163:15792395	rpsF
CJJ6P110b_1177	165	C	1	129	CJJ7H22082_1186	165	T	1	58	NC_002163:15792395	rpsF
CJJ6P110b_1177	285	T	1	77	CJJ7H22082_1186	285	C	0.9848	66	NC_002163:15792395	rpsF
CJJ6P110b_1177	348	T	0.9897	97	CJJ7H22082_1186	348	C	1	60	NC_002163:15792395	rpsF
CJJ6P110b_1178	39	T	1	127	CJJ7H22082_1187	39	C	1	100	NC_002163:15792396	ssb
CJJ6P110b_1178	115	G	1	131	CJJ7H22082_1187	115	A	1	94	NC_002163:15792396	ssb
CJJ6P110b_1178	135	A	1	114	CJJ7H22082_1187	135	G	1	78	NC_002163:15792396	ssb
CJJ6P110b_1178	159	C	1	109	CJJ7H22082_1187	159	T	0.9841	63	NC_002163:15792396	ssb
CJJ6P110b_1178	411	C	0.9878	82	CJJ7H22082_1187	411	T	1	60	NC_002163:15792396	ssb
CJJ6P110b_1178	448	G	0.9898	98	CJJ7H22082_1187	448	A	1	47	NC_002163:15792396	ssb
CJJ6P110b_1178	457	G	1	84	CJJ7H22082_1187	457	A	1	55	NC_002163:15792396	ssb
CJJ6P110b_1178	465	G	1	95	CJJ7H22082_1187	465	A	1	60	NC_002163:15792396	ssb
CJJ6P110b_1178	476	G	1	102	CJJ7H22082_1187	476	A	1	69	NC_002163:15792396	ssb
CJJ6P110b_1179	141	C	0.9924	132	CJJ7H22082_1188	141	T	1	82	NC_002163:15792397	rpsR
CJJ6P110b_1179	186	C	1	157	CJJ7H22082_1188	186	T	1	81	NC_002163:15792397	rpsR
CJJ6P110b_1179	201	C	1	116	CJJ7H22082_1188	201	T	1	74	NC_002163:15792397	rpsR
CJJ6P110b_1179	240	C	1	89	CJJ7H22082_1188	240	T	1	65	NC_002163:15792397	rpsR
CJJ6P110b_1180	150	G	1	140	CJJ7H22082_1189	150	A	0.9844	64	NC_002163:15792398	lon
CJJ6P110b_1180	213	G	0.9919	123	CJJ7H22082_1189	213	A	1	60	NC_002163:15792398	lon
CJJ6P110b_1180	249	C	1	112	CJJ7H22082_1189	249	T	1	55	NC_002163:15792398	lon
CJJ6P110b_1180	252	A	1	119	CJJ7H22082_1189	252	G	1	54	NC_002163:15792398	lon
CJJ6P110b_1180	261	T	1	101	CJJ7H22082_1189	261	C	1	70	NC_002163:15792398	lon
CJJ6P110b_1180	288	G	1	78	CJJ7H22082_1189	288	A	1	62	NC_002163:15792398	lon
CJJ6P110b_1180	384	T	1	68	CJJ7H22082_1189	384	C	1	36	NC_002163:15792398	lon
CJJ6P110b_1180	408	T	0.9868	76	CJJ7H22082_1189	408	C	1	26	NC_002163:15792398	lon
CJJ6P110b_1180	483	T	1	78	CJJ7H22082_1189	483	C	1	58	NC_002163:15792398	lon
CJJ6P110b_1180	495	G	1	82	CJJ7H22082_1189	495	A	1	71	NC_002163:15792398	lon
CJJ6P110b_1180	600	A	0.9857	70	CJJ7H22082_1189	600	G	0.9762	42	NC_002163:15792398	lon
CJJ6P110b_1180	615	A	1	64	CJJ7H22082_1189	615	G	1	30	NC_002163:15792398	lon
CJJ6P110b_1180	732	C	1	69	CJJ7H22082_1189	732	T	1	59	NC_002163:15792398	lon
CJJ6P110b_1180	904	C	1	102	CJJ7H22082_1189	904	T	1	34	NC_002163:15792398	lon
CJJ6P110b_1180	945	C	0.9775	89	CJJ7H22082_1189	945	T	1	33	NC_002163:15792398	lon
CJJ6P110b_1180	963	A	1	92	CJJ7H22082_1189	963	G	1	33	NC_002163:15792398	lon
CJJ6P110b_1180	1092	C	0.9907	107	CJJ7H22082_1189	1092	T	1	73	NC_002163:15792398	lon
CJJ6P110b_1180	1104	A	1	111	CJJ7H22082_1189	1104	C	1	74	NC_002163:15792398	lon
CJJ6P110b_1180	1161	A	1	132	CJJ7H22082_1189	1161	G	1	98	NC_002163:15792398	lon
CJJ6P110b_1180	1173	A	0.9922	128	CJJ7H22082_1189	1173	G	0.99	100	NC_002163:15792398	lon
CJJ6P110b_1180	1197	C	0.993	142	CJJ7H22082_1189	1197	T	1	98	NC_002163:15792398	lon
CJJ6P110b_1180	1245	A	1	133	CJJ7H22082_1189	1245	G	1	96	NC_002163:15792398	lon
CJJ6P110b_1180	1437	C	0.9577	71	CJJ7H22082_1189	1437	T	1	48	NC_002163:15792398	lon
CJJ6P110b_1180	1546	T	1	76	CJJ7H22082_1189	1546	C	1	55	NC_002163:15792398	lon
CJJ6P110b_1180	1557	C	0.987	77	CJJ7H22082_1189	1557	T	1	61	NC_002163:15792398	lon
CJJ6P110b_1180	1615	G	0.9915	117	CJJ7H22082_1189	1615	A	0.9859	71	NC_002163:15792398	lon
CJJ6P110b_1180	1626	G	0.9915	117	CJJ7H22082_1189	1626	A	1	77	NC_002163:15792398	lon
CJJ6P110b_1180	1671	A	1	142	CJJ7H22082_1189	1671	C	1	72	NC_002163:15792398	lon
CJJ6P110b_1180	1818	G	0.988	83	CJJ7H22082_1189	1818	A	1	49	NC_002163:15792398	lon
CJJ6P110b_1180	1839	G	0.988	83	CJJ7H22082_1189	1839	A	0.9884	86	NC_002163:15792398	lon
CJJ6P110b_1180	1905	T	1	94	CJJ7H22082_1189	1905	C	1	56	NC_002163:15792398	lon
CJJ6P110b_1180	2010	A	1	56	CJJ7H22082_1189	2010	G	0.9773	44	NC_002163:15792398	lon
CJJ6P110b_1180	2052	T	1	90	CJJ7H22082_1189	2052	G	1	85	NC_002163:15792398	lon
CJJ6P110b_1180	2085	G	1	129	CJJ7H22082_1189	2085	A	0.9815	108	NC_002163:15792398	lon
CJJ6P110b_1180	2094	T	1	120	CJJ7H22082_1189	2094	C	1	105	NC_002163:15792398	lon
CJJ6P110b_1180	2097	A	0.9918	122	CJJ7H22082_1189	2097	G	0.9903	103	NC_002163:15792398	lon
CJJ6P110b_1180	2166	C	1	73	CJJ7H22082_1189	2166	T	1	41	NC_002163:15792398	lon
CJJ6P110b_1180	2262	A	1	89	CJJ7H22082_1189	2262	G	0.9836	61	NC_002163:15792398	lon
CJJ6P110b_1180	2283	T	0.9895	95	CJJ7H22082_1189	2283	C	1	77	NC_002163:15792398	lon
CJJ6P110b_1180	2286	A	1	93	CJJ7H22082_1189	2286	G	0.9872	78	NC_002163:15792398	lon
CJJ6P110b_1180	2346	G	1	87	CJJ7H22082_1189	2346	A	1	69	NC_002163:15792398	lon
CJJ6P110b_1180	2355	A	1	77	CJJ7H22082_1189	2355	G	1	60	NC_002163:15792398	lon
CJJ6P110b_1180	2371	C	1	69	CJJ7H22082_1189	2371	T	1	50	NC_002163:15792398	lon
CJJ6P110b_1181	246	T	1	78	CJJ7H22082_1190	246	C	1	54	NC_002163:15792399	Cj1074c
CJJ6P110b_1181	339	T	1	87	CJJ7H22082_1190	339	C	1	61	NC_002163:15792399	Cj1074c
CJJ6P110b_1188	479	G	1	86	CJJ7H22082_1198	479	A	1	81	NC_002163:15792406	thiE
CJJ6P110b_1247	126	T	0.3478	23	CJJ7H22082_1257	126	C	1	42	NC_002163:15792461	Cj1136
CJJ6P110b_1247	996	A	0.96	50	CJJ7H22082_1257	996	C	1	44	NC_002163:15792461	Cj1136
CJJ6P110b_1305	21	A	1	88	CJJ7H22082_1313	3	C	0.9649	57	NC_002163:15792514	Cj1190c
CJJ6P110b_1305	192	G	1	74	CJJ7H22082_1313	174	T	1	42	NC_002163:15792514	Cj1190c
CJJ6P110b_1305	195	G	1	76	CJJ7H22082_1313	177	T	0.9796	49	NC_002163:15792514	Cj1190c
CJJ6P110b_1305	198	T	1	84	CJJ7H22082_1313	180	T	1	48	NC_002163:15792514	Cj1190c
CJJ6P110b_1305	204	C	1	91	CJJ7H22082_1313	186	A	1	57	NC_002163:15792514	Cj1190c
CJJ6P110b_1311	435	C	1	114	CJJ7H22082_1319	435	A	1	86	NC_002163:15792518	Cj1194
CJJ6P110b_1311	480	T	0.9901	101	CJJ7H22082_1319	480	G	1	72	NC_002163:15792518	Cj1194
CJJ6P110b_1311	543	A	1	65	CJJ7H22082_1319	543	C	1	67	NC_002163:15792518	Cj1194
CJJ6P110b_1311	723	T	1	73	CJJ7H22082_1319	723	G	1	36	NC_002163:15792518	Cj1194
CJJ6P110b_1311	741	C	1	62	CJJ7H22082_1319	741	A	1	42	NC_002163:15792518	Cj1194
CJJ6P110b_1311	1152	A	1	142	CJJ7H22082_1319	1152	C	1	104	NC_002163:15792518	Cj1194
CJJ6P110b_1311	1185	T	1	141	CJJ7H22082_1319	1185	T	1	99	NC_002163:15792518	Cj1194
CJJ6P110b_1311	1221	C	1	142	CJJ7H22082_1319	1221	A	1	84	NC_002163:15792518	Cj1194
CJJ6P110b_1312	29	G	1	85	CJJ7H22082_1320	29	G	0.9783	46	NC_002163:15792519	pyrC2
CJJ6P110b_1312	52	A	1	77	CJJ7H22082_1320	52	C	1	54	NC_002163:15792519	pyrC2
CJJ6P110b_1312	201	A	1	84	CJJ7H22082_1320	201	C	1	80	NC_002163:15792519	pyrC2
CJJ6P110b_1312	343	G	0.9802	101	CJJ7H22082_1320	343	T	1	58	NC_002163:15792519	pyrC2
CJJ6P110b_1312	558	C	1	106	CJJ7H22082_1320	558	A	1	64	NC_002163:15792519	pyrC2
CJJ6P110b_1312	588	A	1	108	CJJ7H22082_1320	588	C	0.9821	56	NC_002163:15792519	pyrC2
CJJ6P110b_1312	627	A	1	81	CJJ7H22082_1320	627	C	1	38	NC_002163:15792519	pyrC2
CJJ6P110b_1312	630	T	0.9773	88	CJJ7H22082_1320	630	G	1	40	NC_002163:15792519	pyrC2
CJJ6P110b_1312	681	G	0.9851	67	CJJ7H22082_1320	681	T	1	42	NC_002163:15792519	pyrC2
CJJ6P110b_1312	699	C	0.9873	79	CJJ7H22082_1320	699	A	0.9811	53	NC_002163:15792519	pyrC2
CJJ6P110b_1312	777	T	1	100	CJJ7H22082_1320	777	G	1	94	NC_002163:15792519	pyrC2
CJJ6P110b_1312	843	G	1	96	CJJ7H22082_1320	843	T	1	67	NC_002163:15792519	pyrC2
CJJ6P110b_1312	894	T	1	87	CJJ7H22082_1320	894	G	1	56	NC_002163:15792519	pyrC2
CJJ6P110b_1312	903	T	0.9884	86	CJJ7H22082_1320	903	G	1	59	NC_002163:15792519	pyrC2
CJJ6P110b_1312	933	T	1	93	CJJ7H22082_1320	933	G	1	69	NC_002163:15792519	pyrC2
CJJ6P110b_1312	965	A	1	86	CJJ7H22082_1320	965	C	0.9783	46	NC_002163:15792519	pyrC2
CJJ6P110b_1312	966	T	1	86	CJJ7H22082_1320	966	G	1	44	NC_002163:15792519	pyrC2
CJJ6P110b_1312	983	G	1	83	CJJ7H22082_1320	983	T	0.9821	56	NC_002163:15792519	pyrC2
CJJ6P110b_1312	999	T	1	70	CJJ7H22082_1320	999	G	1	60	NC_002163:15792519	pyrC2
CJJ6P110b_1312	1140	A	1	69	CJJ7H22082_1320	1140	C	1	40	NC_002163:15792519	pyrC2
CJJ6P110b_1313	151	G	1	106	CJJ7H22082_1321	151	T	1	66	NC_002163:15792520	gpsA
CJJ6P110b_1313	474	T	0.9901	101	CJJ7H22082_1321	474	G	1	76	NC_002163:15792520	gpsA
CJJ6P110b_1313	531	C	0.981	105	CJJ7H22082_1321	531	A	1	65	NC_002163:15792520	gpsA
CJJ6P110b_1313	564	G	0.9806	103	CJJ7H22082_1321	564	T	1	79	NC_002163:15792520	gpsA
CJJ6P110b_1313	579	T	1	104	CJJ7H22082_1321	579	G	1	83	NC_002163:15792520	gpsA
CJJ6P110b_1313	624	G	1	82	CJJ7H22082_1321	624	T	0.9851	67	NC_002163:15792520	gpsA
CJJ6P110b_1313	627	A	1	79	CJJ7H22082_1321	627	C	0.9857	70	NC_002163:15792520	gpsA
CJJ6P110b_1313	660	G	1	70	CJJ7H22082_1321	660	A	1	58	NC_002163:15792520	gpsA
CJJ6P110b_1313	687	A	1	78	CJJ7H22082_1321	687	C	1	49	NC_002163:15792520	gpsA
CJJ6P110b_1313	731	T	0.99	100	CJJ7H22082_1321	731	G	1	50	NC_002163:15792520	gpsA
CJJ6P110b_1313	872	G	1	129	CJJ7H22082_1321	872	T	0.9853	68	NC_002163:15792520	gpsA
CJJ6P110b_1314	879	G	1	75	CJJ7H22082_1322	879	T	1	71	NC_002163:15792521	gatB
CJJ6P110b_1314	899	T	0.9872	78	CJJ7H22082_1322	899	G	0.9877	81	NC_002163:15792521	gatB
CJJ6P110b_1314	913	A	1	90	CJJ7H22082_1322	913	C	0.9877	81	NC_002163:15792521	gatB
CJJ6P110b_1314	939	A	1	107	CJJ7H22082_1322	939	A	1	59	NC_002163:15792521	gatB
CJJ6P110b_1314	1011	A	0.9885	87	CJJ7H22082_1322	1011	C	1	60	NC_002163:15792521	gatB
CJJ6P110b_1314	1017	C	1	89	CJJ7H22082_1322	1017	A	1	56	NC_002163:15792521	gatB
CJJ6P110b_1314	1083	T	0.9881	84	CJJ7H22082_1322	1083	G	0.9783	46	NC_002163:15792521	gatB
CJJ6P110b_1314	1119	C	0.98	100	CJJ7H22082_1322	1119	A	0.9853	68	NC_002163:15792521	gatB
CJJ6P110b_1314	1134	T	0.9817	109	CJJ7H22082_1322	1134	G	1	78	NC_002163:15792521	gatB
CJJ6P110b_1314	1162	T	1	118	CJJ7H22082_1322	1162	G	1	58	NC_002163:15792521	gatB
CJJ6P110b_1314	1188	C	0.991	111	CJJ7H22082_1322	1188	A	1	67	NC_002163:15792521	gatB
CJJ6P110b_1314	1288	G	1	119	CJJ7H22082_1322	1288	T	1	74	NC_002163:15792521	gatB
CJJ6P110b_1314	1359	A	1	138	CJJ7H22082_1322	1359	C	1	92	NC_002163:15792521	gatB
CJJ6P110b_1314	1362	C	0.9929	140	CJJ7H22082_1322	1362	A	0.9885	87	NC_002163:15792521	gatB
CJJ6P110b_1314	1365	A	1	146	CJJ7H22082_1322	1365	C	1	79	NC_002163:15792521	gatB
CJJ6P110b_1314	1377	T	0.9837	123	CJJ7H22082_1322	1377	G	1	73	NC_002163:15792521	gatB
CJJ6P110b_1340	640	T	1	100	CJJ7H22082_1348	640	G	1	46	NC_002163:15792543	Cj1219c
CJJ6P110b_1369	424	T	1	89	CJJ7H22082_1377	424	G	0.9811	53	NC_002163:15792568	Cj1244
CJJ6P110b_1382	24	A	1	97	CJJ7H22082_1390	24	C	1	45	NC_002163:15792580	Cj1256c
CJJ6P110b_1382	36	A	1	99	CJJ7H22082_1390	36	C	0.9815	54	NC_002163:15792580	Cj1256c
CJJ6P110b_1382	42	A	1	107	CJJ7H22082_1390	42	C	1	48	NC_002163:15792580	Cj1256c
CJJ6P110b_1382	48	G	1	101	CJJ7H22082_1390	48	T	0.9608	51	NC_002163:15792580	Cj1256c
CJJ6P110b_1382	52	G	0.9903	103	CJJ7H22082_1390	52	T	1	55	NC_002163:15792580	Cj1256c
CJJ6P110b_1382	126	G	1	126	CJJ7H22082_1390	126	T	1	67	NC_002163:15792580	Cj1256c
CJJ6P110b_1382	180	C	0.9896	96	CJJ7H22082_1390	180	A	1	46	NC_002163:15792580	Cj1256c
CJJ6P110b_1382	195	C	1	86	CJJ7H22082_1390	195	A	1	50	NC_002163:15792580	Cj1256c
CJJ6P110b_1384	118	G	0.9932	146	CJJ7H22082_1392	118	T	0.9778	90	NC_002163:15792581	Cj1257c
CJJ6P110b_1384	129	A	0.9932	147	CJJ7H22082_1392	129	C	1	91	NC_002163:15792581	Cj1257c
CJJ6P110b_1384	141	C	0.9921	127	CJJ7H22082_1392	141	A	1	82	NC_002163:15792581	Cj1257c
CJJ6P110b_1384	147	G	1	129	CJJ7H22082_1392	147	T	1	91	NC_002163:15792581	Cj1257c
CJJ6P110b_1384	168	A	0.9684	95	CJJ7H22082_1392	168	C	1	69	NC_002163:15792581	Cj1257c
CJJ6P110b_1384	212	T	1	98	CJJ7H22082_1392	212	G	1	66	NC_002163:15792581	Cj1257c
CJJ6P110b_1384	255	G	0.9917	121	CJJ7H22082_1392	255	T	1	85	NC_002163:15792581	Cj1257c
CJJ6P110b_1384	261	G	1	113	CJJ7H22082_1392	261	G	1	88	NC_002163:15792581	Cj1257c
CJJ6P110b_1384	306	A	0.9919	123	CJJ7H22082_1392	306	C	1	72	NC_002163:15792581	Cj1257c
CJJ6P110b_1384	315	G	1	114	CJJ7H22082_1392	315	T	1	73	NC_002163:15792581	Cj1257c
CJJ6P110b_1384	339	G	1	124	CJJ7H22082_1392	339	T	1	66	NC_002163:15792581	Cj1257c
CJJ6P110b_1384	369	T	1	118	CJJ7H22082_1392	369	G	0.9697	66	NC_002163:15792581	Cj1257c
CJJ6P110b_1384	372	T	0.9917	121	CJJ7H22082_1392	372	G	1	70	NC_002163:15792581	Cj1257c
CJJ6P110b_1384	381	A	1	121	CJJ7H22082_1392	381	C	1	76	NC_002163:15792581	Cj1257c
CJJ6P110b_1384	444	G	0.9612	103	CJJ7H22082_1392	444	T	0.9889	90	NC_002163:15792581	Cj1257c
CJJ6P110b_1384	472	A	0.9911	112	CJJ7H22082_1392	472	C	0.9875	80	NC_002163:15792581	Cj1257c
CJJ6P110b_1384	486	T	0.9896	96	CJJ7H22082_1392	486	G	1	82	NC_002163:15792581	Cj1257c
CJJ6P110b_1384	493	A	1	78	CJJ7H22082_1392	493	C	1	74	NC_002163:15792581	Cj1257c
CJJ6P110b_1384	505	A	1	64	CJJ7H22082_1392	505	C	1	78	NC_002163:15792581	Cj1257c
CJJ6P110b_1384	560	A	1	84	CJJ7H22082_1392	560	C	1	53	NC_002163:15792581	Cj1257c
CJJ6P110b_1384	624	T	1	92	CJJ7H22082_1392	624	G	1	70	NC_002163:15792581	Cj1257c
CJJ6P110b_1384	747	A	0.9802	101	CJJ7H22082_1392	747	C	1	101	NC_002163:15792581	Cj1257c
CJJ6P110b_1384	758	G	0.9885	87	CJJ7H22082_1392	758	T	1	111	NC_002163:15792581	Cj1257c
CJJ6P110b_1384	867	T	1	100	CJJ7H22082_1392	867	G	1	73	NC_002163:15792581	Cj1257c
CJJ6P110b_1384	881	T	1	100	CJJ7H22082_1392	881	G	1	78	NC_002163:15792581	Cj1257c
CJJ6P110b_1384	1044	T	0.99	100	CJJ7H22082_1392	1044	G	1	60	NC_002163:15792581	Cj1257c
CJJ6P110b_1384	1047	A	1	104	CJJ7H22082_1392	1047	A	1	53	NC_002163:15792581	Cj1257c
CJJ6P110b_1384	1056	C	1	98	CJJ7H22082_1392	1056	A	1	52	NC_002163:15792581	Cj1257c
CJJ6P110b_1384	1074	A	1	64	CJJ7H22082_1392	1074	A	1	47	NC_002163:15792581	Cj1257c
CJJ6P110b_1384	1083	T	1	53	CJJ7H22082_1392	1083	G	1	54	NC_002163:15792581	Cj1257c
CJJ6P110b_1384	1143	A	0.9888	89	CJJ7H22082_1392	1143	C	0.96	50	NC_002163:15792581	Cj1257c
CJJ6P110b_1385	180	A	1	130	CJJ7H22082_1393	132	C	1	89	NC_002163:15792582	Cj1258
CJJ6P110b_1385	196	G	0.9918	122	CJJ7H22082_1393	148	T	1	73	NC_002163:15792582	Cj1258
CJJ6P110b_1385	366	G	1	78	CJJ7H22082_1393	318	T	0.9744	78	NC_002163:15792582	Cj1258
CJJ6P110b_1385	384	G	1	57	CJJ7H22082_1393	336	T	1	54	NC_002163:15792582	Cj1258
CJJ6P110b_1387	480	G	1	113	CJJ7H22082_1395	480	T	1	68	NC_002163:15792584	dnaJ
CJJ6P110b_1387	498	G	1	118	CJJ7H22082_1395	498	T	1	85	NC_002163:15792584	dnaJ
CJJ6P110b_1387	510	A	1	121	CJJ7H22082_1395	510	C	1	94	NC_002163:15792584	dnaJ
CJJ6P110b_1387	516	G	0.9923	130	CJJ7H22082_1395	516	T	0.989	91	NC_002163:15792584	dnaJ
CJJ6P110b_1387	517	A	0.9848	132	CJJ7H22082_1395	517	C	0.9892	93	NC_002163:15792584	dnaJ
CJJ6P110b_1387	522	G	1	157	CJJ7H22082_1395	522	T	1	86	NC_002163:15792584	dnaJ
CJJ6P110b_1387	558	C	0.9921	126	CJJ7H22082_1395	558	A	1	74	NC_002163:15792584	dnaJ
CJJ6P110b_1387	575	T	1	145	CJJ7H22082_1395	575	C	1	83	NC_002163:15792584	dnaJ
CJJ6P110b_1387	705	C	1	135	CJJ7H22082_1395	705	A	1	69	NC_002163:15792584	dnaJ
CJJ6P110b_1387	822	C	1	75	CJJ7H22082_1395	822	A	1	54	NC_002163:15792584	dnaJ
CJJ6P110b_1387	825	G	1	82	CJJ7H22082_1395	825	T	1	55	NC_002163:15792584	dnaJ
CJJ6P110b_1387	838	C	1	97	CJJ7H22082_1395	838	C	1	70	NC_002163:15792584	dnaJ
CJJ6P110b_1387	840	A	1	101	CJJ7H22082_1395	840	C	0.9844	64	NC_002163:15792584	dnaJ
CJJ6P110b_1387	876	T	1	95	CJJ7H22082_1395	876	G	1	86	NC_002163:15792584	dnaJ
CJJ6P110b_1387	950	G	0.9831	118	CJJ7H22082_1395	950	T	1	68	NC_002163:15792584	dnaJ
CJJ6P110b_1397	1065	C	1	87	CJJ7H22082_1405	1065	A	1	54	NC_002163:15792594	Cj1270c
CJJ6P110b_1509	328	A	1	111	CJJ7H22082_1517	328	G	0.4495	109	NC_002163:15792663	Cj1340c
CJJ6P110b_1509	668	T	0.9342	76	CJJ7H22082_1517	668	C	1	85	NC_002163:15792663	Cj1340c
CJJ6P110b_1509	669	A	0.9861	72	CJJ7H22082_1517	669	G	0.9878	82	NC_002163:15792663	Cj1340c
CJJ6P110b_1509	670	C	1	69	CJJ7H22082_1517	670	G	1	84	NC_002163:15792663	Cj1340c
CJJ6P110b_1509	687	G	1	69	CJJ7H22082_1517	687	A	0.9865	74	NC_002163:15792663	Cj1340c
CJJ6P110b_1509	690	T	1	72	CJJ7H22082_1517	690	A	1	77	NC_002163:15792663	Cj1340c
CJJ6P110b_1509	718	A	1	22	CJJ7H22082_1517	718	T	0.9804	51	NC_002163:15792663	Cj1340c
CJJ6P110b_1540	648	T	0.9914	116	CJJ7H22082_1546	648	G	1	79	NC_002163:15792685	ruvB
CJJ6P110b_1540	678	A	1	119	CJJ7H22082_1546	678	C	1	60	NC_002163:15792685	ruvB
CJJ6P110b_1540	681	T	1	124	CJJ7H22082_1546	681	T	1	60	NC_002163:15792685	ruvB
CJJ6P110b_1540	816	C	1	113	CJJ7H22082_1546	816	A	1	64	NC_002163:15792685	ruvB
CJJ6P110b_1540	819	A	1	117	CJJ7H22082_1546	819	C	0.9833	60	NC_002163:15792685	ruvB
CJJ6P110b_1540	843	T	1	141	CJJ7H22082_1546	843	G	0.9882	85	NC_002163:15792685	ruvB
CJJ6P110b_1540	951	T	1	103	CJJ7H22082_1546	951	G	1	77	NC_002163:15792685	ruvB
CJJ6P110b_1540	952	G	0.9903	103	CJJ7H22082_1546	952	T	0.9875	80	NC_002163:15792685	ruvB
CJJ6P110b_1540	954	A	1	96	CJJ7H22082_1546	954	C	0.987	77	NC_002163:15792685	ruvB
CJJ6P110b_1540	960	T	1	96	CJJ7H22082_1546	960	G	1	59	NC_002163:15792685	ruvB
CJJ6P110b_1540	976	C	1	90	CJJ7H22082_1546	976	A	1	41	NC_002163:15792685	ruvB
CJJ6P110b_1541	57	A	1	84	CJJ7H22082_1547	57	C	1	63	NC_002163:15792686	amaA
CJJ6P110b_1541	258	A	1	91	CJJ7H22082_1547	258	C	1	59	NC_002163:15792686	amaA
CJJ6P110b_1541	288	T	0.9722	72	CJJ7H22082_1547	288	T	1	64	NC_002163:15792686	amaA
CJJ6P110b_1541	306	T	1	85	CJJ7H22082_1547	306	G	1	51	NC_002163:15792686	amaA
CJJ6P110b_1541	324	T	1	79	CJJ7H22082_1547	324	G	1	49	NC_002163:15792686	amaA
CJJ6P110b_1541	408	T	0.9886	88	CJJ7H22082_1547	408	G	1	57	NC_002163:15792686	amaA
CJJ6P110b_1541	468	C	0.9877	81	CJJ7H22082_1547	468	A	0.9831	59	NC_002163:15792686	amaA
CJJ6P110b_1541	471	A	0.9882	85	CJJ7H22082_1547	471	C	0.9825	57	NC_002163:15792686	amaA
CJJ6P110b_1541	791	T	1	92	CJJ7H22082_1547	791	G	1	78	NC_002163:15792686	amaA
CJJ6P110b_1541	888	T	1	107	CJJ7H22082_1547	888	G	1	65	NC_002163:15792686	amaA
CJJ6P110b_1541	891	C	1	110	CJJ7H22082_1547	891	A	1	62	NC_002163:15792686	amaA
CJJ6P110b_1541	894	T	1	114	CJJ7H22082_1547	894	G	1	63	NC_002163:15792686	amaA
CJJ6P110b_1542	108	A	1	130	CJJ7H22082_1548	108	C	1	55	NC_002163:15792687	fumC
CJJ6P110b_1542	303	G	1	163	CJJ7H22082_1548	303	T	1	111	NC_002163:15792687	fumC
CJJ6P110b_1542	669	T	0.9929	140	CJJ7H22082_1548	669	G	1	81	NC_002163:15792687	fumC
CJJ6P110b_1542	687	G	0.9927	137	CJJ7H22082_1548	687	T	1	90	NC_002163:15792687	fumC
CJJ6P110b_1542	693	C	1	134	CJJ7H22082_1548	693	A	1	94	NC_002163:15792687	fumC
CJJ6P110b_1542	987	A	0.9947	187	CJJ7H22082_1548	987	C	1	146	NC_002163:15792687	fumC
CJJ6P110b_1542	1031	A	1	159	CJJ7H22082_1548	1031	C	0.993	143	NC_002163:15792687	fumC
CJJ6P110b_1542	1269	C	0.9912	113	CJJ7H22082_1548	1269	A	1	69	NC_002163:15792687	fumC
CJJ6P110b_1542	1335	A	1	106	CJJ7H22082_1548	1335	C	1	65	NC_002163:15792687	fumC
CJJ6P110b_1542	1381	A	0.9903	103	CJJ7H22082_1548	1381	C	0.9552	67	NC_002163:15792687	fumC
CJJ6P110b_1543	1899	T	1	73	CJJ7H22082_1549	1899	G	1	47	NC_002163:15792688	Cj1365c
CJJ6P110b_1557	1020	A	0.9692	65	CJJ7H22082_1563	1020	C	1	55	NC_002163:15792700	Cj1377c
CJJ6P110b_1574	305	C	1	105	CJJ7H22082_1581	305	A	1	74	NC_002163:15792716	feoB
CJJ6P110b_1617	1493	A	1	105	CJJ7H22082_1621	1493	G	1	89	NC_002163:15792762	kpsD
CJJ6P110b_1732	394	A	1	95	CJJ7H22082_1739	394	C	1	67	NC_003912:57238568	hsdM
CJJ6P110b_1811	36	G	1	105	CJJ7H22082_1818	36	A	1	74	NC_002163:15792929	sdaA
CJJ6P110b_1811	96	A	1	145	CJJ7H22082_1818	96	G	1	59	NC_002163:15792929	sdaA
CJJ6P110b_1811	153	C	0.9924	132	CJJ7H22082_1818	153	T	0.9778	90	NC_002163:15792929	sdaA
CJJ6P110b_1811	162	G	0.9915	118	CJJ7H22082_1818	162	A	1	96	NC_002163:15792929	sdaA
CJJ6P110b_1811	189	C	1	98	CJJ7H22082_1818	189	T	1	86	NC_002163:15792929	sdaA
CJJ6P110b_1811	208	A	1	103	CJJ7H22082_1818	208	G	0.9884	86	NC_002163:15792929	sdaA
CJJ6P110b_1811	228	A	1	103	CJJ7H22082_1818	228	G	1	94	NC_002163:15792929	sdaA
CJJ6P110b_1811	229	C	1	105	CJJ7H22082_1818	229	T	1	96	NC_002163:15792929	sdaA
CJJ6P110b_1811	231	C	1	106	CJJ7H22082_1818	231	T	1	90	NC_002163:15792929	sdaA
CJJ6P110b_1811	291	G	1	126	CJJ7H22082_1818	291	A	1	48	NC_002163:15792929	sdaA
CJJ6P110b_1811	304	T	0.9889	90	CJJ7H22082_1818	304	A	1	54	NC_002163:15792929	sdaA
CJJ6P110b_1811	336	A	1	122	CJJ7H22082_1818	336	G	1	61	NC_002163:15792929	sdaA
CJJ6P110b_1811	372	T	1	78	CJJ7H22082_1818	372	C	1	88	NC_002163:15792929	sdaA
CJJ6P110b_1811	411	C	1	96	CJJ7H22082_1818	411	T	1	70	NC_002163:15792929	sdaA
CJJ6P110b_1811	456	C	0.9898	98	CJJ7H22082_1818	456	T	0.9825	57	NC_002163:15792929	sdaA
CJJ6P110b_1811	457	C	1	100	CJJ7H22082_1818	457	G	1	58	NC_002163:15792929	sdaA
CJJ6P110b_1811	483	A	1	106	CJJ7H22082_1818	483	G	1	35	NC_002163:15792929	sdaA
CJJ6P110b_1811	522	A	0.9882	85	CJJ7H22082_1818	522	G	0.9744	78	NC_002163:15792929	sdaA
CJJ6P110b_1811	525	G	1	88	CJJ7H22082_1818	525	A	1	84	NC_002163:15792929	sdaA
CJJ6P110b_1811	528	A	0.9895	95	CJJ7H22082_1818	528	T	1	80	NC_002163:15792929	sdaA
CJJ6P110b_1811	570	C	0.9921	126	CJJ7H22082_1818	570	T	1	78	NC_002163:15792929	sdaA
CJJ6P110b_1811	591	A	1	162	CJJ7H22082_1818	591	G	1	83	NC_002163:15792929	sdaA
CJJ6P110b_1811	622	A	0.9928	139	CJJ7H22082_1818	622	G	1	90	NC_002163:15792929	sdaA
CJJ6P110b_1811	651	C	0.9926	135	CJJ7H22082_1818	651	T	1	77	NC_002163:15792929	sdaA
CJJ6P110b_1811	675	A	0.9931	145	CJJ7H22082_1818	675	G	1	81	NC_002163:15792929	sdaA
CJJ6P110b_1811	678	C	0.9925	134	CJJ7H22082_1818	678	A	1	86	NC_002163:15792929	sdaA
CJJ6P110b_1811	681	G	1	144	CJJ7H22082_1818	681	A	1	91	NC_002163:15792929	sdaA
CJJ6P110b_1811	684	C	1	147	CJJ7H22082_1818	684	T	0.9882	85	NC_002163:15792929	sdaA
CJJ6P110b_1811	750	T	1	143	CJJ7H22082_1818	750	C	1	79	NC_002163:15792929	sdaA
CJJ6P110b_1811	774	A	0.9911	112	CJJ7H22082_1818	774	G	0.9875	80	NC_002163:15792929	sdaA
CJJ6P110b_1811	840	G	0.9879	165	CJJ7H22082_1818	840	A	1	93	NC_002163:15792929	sdaA
CJJ6P110b_1811	903	A	1	104	CJJ7H22082_1818	903	G	1	76	NC_002163:15792929	sdaA
CJJ6P110b_1811	932	A	1	80	CJJ7H22082_1818	932	G	1	73	NC_002163:15792929	sdaA
CJJ6P110b_1811	990	A	0.9917	121	CJJ7H22082_1818	990	G	1	85	NC_002163:15792929	sdaA
CJJ6P110b_1811	1011	A	0.9934	152	CJJ7H22082_1818	1011	G	1	99	NC_002163:15792929	sdaA
CJJ6P110b_1811	1038	A	0.9885	87	CJJ7H22082_1818	1038	G	1	85	NC_002163:15792929	sdaA
CJJ6P110b_1811	1053	C	1	77	CJJ7H22082_1818	1053	T	0.9588	97	NC_002163:15792929	sdaA
CJJ6P110b_1811	1074	T	0.9868	152	CJJ7H22082_1818	1074	C	1	132	NC_002163:15792929	sdaA
CJJ6P110b_1811	1095	A	0.9957	230	CJJ7H22082_1818	1095	G	1	132	NC_002163:15792929	sdaA
CJJ6P110b_1811	1098	A	1	220	CJJ7H22082_1818	1098	G	1	128	NC_002163:15792929	sdaA
CJJ6P110b_1811	1132	G	1	178	CJJ7H22082_1818	1132	A	1	136	NC_002163:15792929	sdaA
CJJ6P110b_1811	1155	T	1	215	CJJ7H22082_1818	1155	C	1	119	NC_002163:15792929	sdaA
CJJ6P110b_1811	1197	G	0.9837	184	CJJ7H22082_1818	1197	A	1	108	NC_002163:15792929	sdaA
CJJ6P110b_1811	1206	G	0.9944	179	CJJ7H22082_1818	1206	A	1	103	NC_002163:15792929	sdaA
CJJ6P110b_1811	1242	G	0.9937	159	CJJ7H22082_1818	1242	A	1	100	NC_002163:15792929	sdaA
CJJ6P110b_1812	87	C	0.9937	159	CJJ7H22082_1819	87	T	1	108	NC_002163:15792930	sdaC
CJJ6P110b_1812	249	C	0.97	100	CJJ7H22082_1819	249	T	1	75	NC_002163:15792930	sdaC
CJJ6P110b_1812	360	G	0.9943	175	CJJ7H22082_1819	360	A	1	86	NC_002163:15792930	sdaC
CJJ6P110b_1812	542	A	1	117	CJJ7H22082_1819	542	G	0.9643	56	NC_002163:15792930	sdaC
CJJ6P110b_1812	546	C	0.992	125	CJJ7H22082_1819	546	T	1	58	NC_002163:15792930	sdaC
CJJ6P110b_1812	651	G	1	94	CJJ7H22082_1819	651	A	1	65	NC_002163:15792930	sdaC
CJJ6P110b_1812	692	C	1	67	CJJ7H22082_1819	692	T	0.9868	76	NC_002163:15792930	sdaC
CJJ6P110b_1812	708	G	1	92	CJJ7H22082_1819	708	A	1	80	NC_002163:15792930	sdaC
CJJ6P110b_1812	930	C	0.9917	121	CJJ7H22082_1819	930	T	1	67	NC_002163:15792930	sdaC
CJJ6P110b_1812	963	A	0.9912	113	CJJ7H22082_1819	963	G	1	94	NC_002163:15792930	sdaC
CJJ6P110b_1812	982	G	1	124	CJJ7H22082_1819	982	T	0.9892	93	NC_002163:15792930	sdaC
CJJ6P110b_1812	1041	G	0.9933	150	CJJ7H22082_1819	1041	A	1	112	NC_002163:15792930	sdaC
CJJ6P110b_1812	1044	C	0.9933	150	CJJ7H22082_1819	1044	A	1	114	NC_002163:15792930	sdaC
CJJ6P110b_1812	1101	A	0.9674	92	CJJ7H22082_1819	1101	G	0.9688	64	NC_002163:15792930	sdaC
CJJ6P110b_1812	1134	C	0.9924	132	CJJ7H22082_1819	1134	T	0.971	69	NC_002163:15792930	sdaC
CJJ6P110b_1812	1170	C	1	119	CJJ7H22082_1819	1170	T	1	48	NC_002163:15792930	sdaC
CJJ6P110b_1812	1198	C	0.97	100	CJJ7H22082_1819	1198	T	1	46	NC_002163:15792930	sdaC
CJJ6P110b_1813	153	A	1	92	CJJ7H22082_1820	153	G	1	47	NC_002163:15792931	Cj1626c
CJJ6P110b_1831	310	G	0.9921	127	CJJ7H22082_1838	310	A	1	71	NC_002163:15792946	murE
CJJ6P110b_1930	1264	C	0.9823	113	CJJ7H22082_1945	1264	T	1	59	NC_002163:15793032	flgE
The gene identifiers are show for each strain, as well as the affected base, its location, the fraction of all bases being the consensus base, and the number of bases from the short reads that map to that location. In addition the name and GI number of the reference gene is shown, as well as its name.
